# Supplementary material for: [161Tb]Tb-BPAMD as a High-Affinity Agent for Skeletal Targeting: Radiochemical and Biodistribution Insights
Source: Pharmaceutics. 2026 Feb 28;18(3):312. doi: 10.3390/pharmaceutics18030312 (PMC13029369; doi:10.3390/pharmaceutics18030312)
Supplement: Supplementary file 1 [file pharmaceutics-18-00312-s001.zip]

Archive with 1 entries (1 files):
- pharmaceutics-4181913-supplementary.pdf
